# Supplementary material for: Estimation of the Effect of Salt-Intake Reduction on Cardiovascular Mortality Decline between 1950 and 2017 in Japan: A Retrospective Simulation Study
Source: Nutrients. 2022 Sep 10;14(18):3747. doi: 10.3390/nu14183747 (PMC9506165; doi:10.3390/nu14183747)
Supplement: Supplementary file 1 [file nutrients-14-03747-s001.zip]

Archive with 1 entries (1 files):
- nutrients-1898448-supplementary.pdf
